# Supplementary material for: The IBI1 Receptor of β-Aminobutyric Acid Interacts with VOZ Transcription Factors to Regulate Abscisic Acid Signaling and Callose-Associated Defense
Source: Mol Plant. 2020 Oct 5;13(10):1455–69. doi: 10.1016/j.molp.2020.07.010 (PMC7550849; doi:10.1016/j.molp.2020.07.010)
Supplement: Supplemental Table 1. Differentially Expressed Genes in Col-0 Leaves at 2 Days after Mock/Hpa Inoculation — Shown are gene expression values obtained from Affymetrix GeneChip ST1.1 microarray hybridization after robust multiarray average processing (log2 transformation, normalization, and fitting to gene-wise linear models). Differential expression between Hpa- and mock-inoculated Col-0 was determined using the R package “limma” (linear model + Benjamini–Hochberg FDR; q < 0.01; no cut-off value for fold change applied). [file mmc2.xlsx]

## Sheet: DEGs in response to Hpa 
Supplemental Table S1. Differentially expressed genes (DEGs) in Col-0 leaves at 2 days after mock/Hpa inoculation. Shown are gene expression values obtained from Affymetrix GeneChip ST1.1 microarray hybridisation after Robust Multi-array Average (RMA)-processing (log2-transformation, normalisation and fitting to gene-wise linear models). Differential expression between Hpa- and mock-inoculated Co…
Genes upregulated in Col-0 in response to Hyaloperonospora arabidopsidis
	mock inoculation			Hpa inoculation
gene	sample 1	sample 2	sample 3	sample 1	sample 2	sample 3
PCC1	4.2	4.8	6	11.3	11.1	10.1
ACD6	3.2	3.1	3.5	8.2	7.6	7.1
PCR1	3.1	3.7	4	8.3	7.6	7.4
TAT3	4.3	3.4	4.2	8.6	7.7	7.3
AT3G22235	3.3	4.1	4	7.9	7.5	6.6
WRKY70	6.1	5.8	6.3	10	9.6	9.1
AT1G73805	3.2	3.5	3.8	7.5	7	6.5
FAMT	3.9	3.5	2.8	7.6	6.8	6.1
AIG1	4.8	4.4	5	8.3	8.2	8
WAK1	2.3	2.4	2.4	6.3	5.9	5.1
GSTF7	4.7	4.5	5.1	8.2	8.3	7.8
AT1G24145	4.5	4.1	5.3	8.3	8.1	7.5
AT5G39670	3.2	3.4	3.7	7	6.8	6.4
AT1G51920	4.3	4.2	4	7.7	7.6	6.9
AT3G18250	4.4	4.2	4.7	8	7.6	7.5
XBAT34	4.1	4.7	4.6	8	7.8	7.3
AT5G03350	3.9	4	4.6	7.7	7.5	6.9
LURP1	3.6	1.9	2.8	6.7	5.6	5.4
AT1G09932	3.6	3.7	4	7.3	7	6.3
CRK7	2.8	3.1	1.9	6.2	5.9	5
AT1G76960	3.6	3.4	4.4	7.4	6.8	6.4
AT2G25510	7.7	7.2	8.4	11	10.8	10.5
AT5G42530	9.4	9.1	9.8	12.6	12.6	12.1
PUB54	3	2.5	3.1	5.9	6.6	5
AT1G57630	3.1	3.7	4.2	6.9	6.4	6.5
AT4G18250	5	5	4.8	8.1	8.1	7.4
PBS3	3.6	3.1	3.6	6.6	6.5	5.9
ALD1	3.1	3.7	3	6.4	6.6	5.5
NAC004	2.5	3.4	3.5	6.6	6.5	5
GSTF6	5	5.1	5.3	8.3	8	7.7
CYP79B2	4	3.6	3.1	6.9	6.3	6.1
AT1G35710	3.9	3.8	4.1	7.3	6.8	6.2
AT4G12490	4.2	4.9	6.2	7.8	7.6	8.4
AT5G19240	2.9	2.7	3.5	6.2	5.8	5.5
PDF1.2b	4.1	3.2	4.1	7	6.9	5.8
AT5G24200	2.4	2.2	3	5.2	5.4	5.2
GPT2	3.2	3.8	3.2	6.3	6.4	5.6
LHT7	3	2.3	2.9	5.6	5.4	5.4
NIT2	3.4	2.3	4.2	5.9	5.2	6.8
YLS9	3.6	4	3.4	6.5	6.2	6.3
MDHAR	4.3	4.8	4.9	7.9	7.4	6.8
AT1G44130	4	3.8	3.8	6.6	6.4	6.6
WRKY54	3.3	3.2	3.3	6.4	6	5.4
STZ	5.4	5.6	5.8	8.6	8.2	8
AT5G08760	2.6	2.3	2.3	5.5	5.1	4.4
AT2G22880	3	2.7	3.2	5.8	5.7	5.2
CCOAMT	2.7	2.5	2.4	5.4	4.9	5
PLA2A	7	6.9	7.3	9.8	9.9	9.2
scpl16	1.9	3.6	3.3	6.2	5.8	4.3
AT5G52750	1.5	1.6	2.3	4.7	4.4	3.9
AACT1	3.5	4	3.1	6.2	6.1	5.8
RLP41	2.8	3.8	2.8	6.4	5.4	5
ATAF2	5.3	5.6	5.4	8.2	7.9	7.5
EDA39	4	3.4	3.5	6.3	6	6
PR1	1.5	1.4	1.4	4.5	3.4	3.8
MYB51	5.6	5.7	5.9	8.3	8.3	8
AT4G11890	3.9	3.6	4	6.5	6.4	5.9
HR4	7.9	8	8.1	10.6	10.6	9.9
AT2G41090	6	5.8	6.1	8.8	8.7	7.6
NUDT6	3.6	4.1	4.4	6.5	6.7	6
AT3G16530	4.5	4.1	4.1	7	6.5	6.2
AT2G20142	3.3	3.5	3.2	6	5.7	5.4
AT1G59865	2.8	3	2.9	5.6	5.4	4.9
AT5G57510	3.5	3.8	3	6.2	5.4	5.8
AT5G44568	4.8	4.7	4.6	7.3	7.3	6.5
AT1G72920	3.5	3.7	4	6.6	6.1	5.5
AT2G18690	4.5	4.8	4.9	7.4	7.1	6.7
YLS5	4	4	4.3	6.6	6.3	6.3
GSTF2	7.6	7.9	8.1	10.4	10.3	9.9
PDR12	3.4	3.2	2.8	6.1	5.4	4.8
AT1G80160	5	4.8	5	7.4	7	7.3
GSTF3	2.6	3.2	3.5	5.6	5.5	5.2
MSRB8	1.7	1.8	2.3	4.6	4.6	3.4
AT5G48657	3.9	4.4	3.7	6.8	6.3	5.8
AT2G47130	3.5	4.3	4.1	6.7	6.3	5.6
RLP38	2.8	3.7	3.4	5.9	5.6	5.1
AT1G23840	2.2	3.1	2.6	5.5	4.8	4.3
AT1G78410	3.7	2.6	3	5.8	5.1	5.1
DMR6	7.7	7.6	7.8	10.3	9.9	9.6
AT5G51190	3.1	3.5	3.9	5.7	5.9	5.4
EDS5	4.9	4.7	5	7.2	7.6	6.3
AT2G32160	2.9	3	2.5	5.6	5	4.2
WRKY33	8.4	8.5	8.5	10.8	10.7	10.3
CHI	3.1	3	2.7	5.5	4.6	5.2
AT5G42830	4.9	5.1	4.9	7.4	7.1	6.7
AT1G72060	5.9	6	6.4	8.5	8.3	8
RLP50	4	4.4	4.2	6.7	6.5	5.7
WRKY53	3.3	3.2	3.6	5.8	5.7	5
MC2	5.3	4.7	4.5	7.5	7.1	6.1
CYP72A8	3.9	4.1	4.7	6.4	6.4	6.2
WRKY38	3.5	3.6	3.6	6.2	5.7	5
FMO1	2.3	2.3	2.6	4.5	5	3.8
SIB1	3.5	3.1	3.8	5.9	5.6	5
AT2G15042	4	4.1	4.6	6.6	6.4	5.8
CYP81F2	5	4.6	4.5	7	6.9	6.4
PUB24	5.6	5.4	5.4	7.8	7.5	7.2
CYP83B1	7.6	7.4	7.6	9.8	9.7	9.2
COBL5	5	5.1	5.2	7.4	7.3	6.7
MEKK3	5.1	5.1	5.1	7.3	7.3	6.8
CBP60G	5	4.9	4.8	7.2	7	6.7
FUT4	2.1	1.8	2.2	4.6	4	3.6
EXT4	6.2	6.1	7.3	8.7	8	9
AT5G24210	6.2	6.4	6.8	8.8	8.4	8.2
RLP36	2.9	3.1	3.5	5.7	5.1	4.7
AT2G32200	3.4	4.3	3.2	5.4	5.6	5.8
AT3G57460	3.5	3.2	3	5.6	5.7	4.4
AT5G18470	5.2	5.2	5.3	7.5	7.3	6.8
AT3G61280	2.9	3.3	3	5.5	5	4.6
AT3G11340	4.1	3.7	3.6	5.8	5.8	5.7
AT1G72520	4.5	4.6	4.4	6.7	6.4	6.3
AT5G44585	5.6	5.9	5.1	7.9	7.6	7
degLHT1	5.8	6	5.6	7.4	7.2	7
AT1G66090	3.9	3.4	4.1	5.5	5.1	5.1
CYP706A2	4.3	3.3	3.8	4.9	5.3	5.5
AT3G47090	3.8	4.1	4.2	5.8	5.3	5.2
AT4G23610	2.1	1.6	2.1	3.3	3.7	3.1
PRB1	4.4	4.1	3.9	5.9	5.9	4.9
AT4G37530	7.1	7.2	7.4	8.7	8.7	8.5
AT2G42360	4.2	4.1	4.6	5.8	5.6	5.7
MLO3	5	4.4	5.2	6.1	6.6	6.1
LBD1	3.8	3.8	4.2	5.8	5.3	4.9
AT3G15356	6.1	6	6.6	7.9	7.8	7.1
PRXCB	5.2	5.1	5.5	6.7	6.5	6.7
RLP23	4.3	3.6	3.7	5.5	5.4	4.8
NAC6	5.4	5.1	5.4	6.3	6.8	6.9
SOBIR1	5.5	5.8	5.9	7.3	7.1	6.9
WRKY18	4.9	5.1	5	6.4	6.5	6.1
MYB50	2.8	2.6	3.5	4.6	4.8	3.7
AT1G05575	2.8	2.9	3.4	4.2	4.7	4.3
AT3G22060	7.6	7.5	7.7	9.1	9	8.8
YLS2	5.8	6.1	6.4	7.7	7.4	7.2
AT3G29000	1.3	1.5	1.6	3.4	2.6	2.5
AT1G56060	4.7	4.3	4.2	5.7	6	5.6
AT5G64510	5.1	4.7	5.2	6.9	6.2	6
AT5G44570	3.4	3.4	3	4.5	4.9	4.4
WAK2	6.2	6.3	6.4	8	7.6	7.5
AT3G09405	3.4	4.1	3.6	5.6	5	4.6
AT2G04400	5.8	5.7	5.7	7.4	7.1	6.7
AT3G09020	2.4	2.5	2.8	3.9	3.6	4.3
NAP	5	4.8	4.8	6.5	6.3	5.9
AT4G22470	4.9	4.9	5.8	6.3	6	7.3
AMT1;1	6.2	6.4	6.3	7.9	7.7	7.3
EP1	3.5	3.3	2.8	4.6	4.5	4.6
RLP7	3.9	3.7	4.1	5.2	5	5.5
NDR1	4.5	3.6	4.5	5.7	5.6	5.3
RLP42	6.6	7.1	7.4	8.6	8.7	7.8
AT2G39210	6.6	6.7	6.8	8.5	8	7.6
AT5G35735	7	7.1	7.4	8.7	8.4	8.5
AT4G11521	2.7	2.1	2.6	3.6	4.1	3.8
CMPG1	4	4.2	4	5.6	5.2	5.4
SOT16	7.4	7.2	7	8.6	8.6	8.3
AT2G39518	4.1	4	4.1	5.8	5	5.4
AT1G08050	4.3	4.6	4.5	6.1	6	5.3
CRK39	1.8	1.9	2.7	3.6	3.4	3.4
ERF5	3.3	3.5	3.3	4.5	4.9	4.7
WRKY50	3.9	4	3.4	5.4	5.3	4.6
AT1G13990	4.7	4.9	5.3	6.4	6.3	6.2
AT3G48080	4.2	3.8	4	5.7	5.6	4.6
ATBFRUCT1	6.9	7.1	7.4	8.7	8.3	8.4
WRKY30	3.4	3.6	3.6	5.2	4.6	4.6
AT1G15125	10.7	10.1	10.4	11.7	12	11.4
AT1G74300	3.8	3.8	3.6	5	5.5	4.6
AT5G01100	4.9	4.4	4.5	6	5.9	5.8
AT4G33150	6.4	6.6	6.6	7.8	7.6	8.2
AT1G17147	5.2	5.3	5.7	6.5	7	6.5
AT1G14540	3.5	3.6	3.6	5.3	4.3	5
AT1G30755	5.5	5.4	5.4	6.9	6.9	6.4
WRKY6	6.3	6.6	6.7	8	7.6	7.7
PUB23	6.8	6.8	6.7	8.2	8.1	7.8
PCK2	4	4.1	4.8	5.8	5.3	5.6
AT3G15518	2.4	2.1	3	4.3	3.6	3.5
AT5G48540	3.3	2.4	3.2	4.4	4.2	4.2
AT5G38900	4.4	3.6	3.6	5.6	5	4.9
AT5G44990	2.6	2.4	1.8	3.7	3.7	3.2
ACA1	5.3	5.4	5.4	6.6	7	6.3
ZAT6	2	1.8	2	3.5	3.2	3
AT1G28190	5.3	5.7	5.1	7	6.5	6.5
AT1G21326	6.1	6.2	6.7	7.8	7.6	7.3
ATL2	3.8	3.9	4.1	5.3	5.3	4.9
NDA2	3.3	3.7	3.2	5.1	4.6	4.3
AT1G07135	4	3.9	4.2	5.4	5.6	5
AT3G54150	2.4	2.8	2.7	4.4	3.5	3.8
AT1G33030	3.4	3.5	2.9	5	4	4.6
AT2G44290	3.5	3.6	3.6	5.2	4.7	4.5
ASA1	7.7	7.8	7.8	9.4	9.2	8.5
EDS16	4.9	5.2	5.6	6.5	6.6	6.4
AT1G34420	4.3	3.7	3.7	5.3	5.1	5.1
AT5G25440	6.5	6.6	6.5	8.1	7.9	7.3
AT5G54710	5.5	5.2	5.5	6.7	6.8	6.4
AT1G19380	6.2	6.3	6.4	7.6	7.5	7.5
ARO4	2.9	3.1	2.9	4.3	4.5	4
AT3G60420	3.7	3.7	3.2	5.1	4.8	4.5
AT1G03290	4.9	5.1	5.2	6.5	6.2	6.2
AIG2	3.9	3.5	4	5.1	5.1	4.9
AT1G58602	7.1	7.1	7.7	8.7	8.7	8.3
cwINV6	3.2	3.5	3.4	4.6	4.7	4.4
MRP7	3.6	3.8	3.1	5	5	4.2
CRK20	4	3.3	3.5	4.9	5.3	4.4
WRKY8	3.5	3.4	3.6	4.7	4.7	4.9
AT4G27300	5.1	4.8	5.3	6.5	6.5	5.8
WRKY25	5.8	5.7	6.6	7.4	7.2	7.2
CRK5	2	2	2.2	3.3	3.1	3.3
AT1G65500	4.5	4.1	5	5.9	5.7	5.6
AT2G26440	6.4	6.6	6.8	8.1	7.8	7.5
AT5G57010	2.8	2.8	2.8	4.1	4.2	3.7
AT4G29780	3.9	4.5	4.4	5.5	5.5	5.4
GSTU10	2.1	2.2	2.1	3.2	3.7	3
MYB15	2	1.7	2	3.5	2.6	3.2
RLP39	3.3	3.8	4.2	5.5	4.9	4.5
AR781	7	6.6	6.8	8.2	8	7.8
NRT1.8	5.1	4.9	4.6	6.3	5.8	6
AT3G11402	4.6	4.6	4.5	6.1	5.8	5.5
CML41	2.5	2.5	2.4	4	3.7	3.1
AT5G46500	3.7	3	2.8	4.5	4.4	4.2
AT1G15040	5.6	5.9	5.5	7.3	6.6	6.6
ALDH7B4	7.9	7.9	8.2	9.1	9.2	9.3
AT5G10695	3.7	3.3	3.8	5	4.6	4.8
JAZ1	7	6.9	7	8.3	8	8.1
AT5G28160	2.4	1.8	1.8	3.4	2.8	3.4
AT1G69730	3.4	3.8	3.5	5.1	4.8	4.4
ZIP11	5.3	5.3	5.2	6.5	6.9	6
MSS1	7.9	8.1	8.3	9.5	9.3	9
AT5G36930	5.4	5.4	5.5	6.8	6.2	6.2
AT5G39580	4.2	4.3	4.1	6.2	5.6	6.7
AT5G25250	3.5	3.5	4.1	6.1	5.6	5.2
ECS1	9.7	9.8	9.9	11.9	11.8	11.6
PNP-A	3	2.6	3	5.5	4.8	4.1
AT2G23680	4.5	5.2	4.6	6.8	7	6.2
RLP52	3.4	3.3	3.7	5.5	5.4	5.1
BG3	2.5	2.4	2	4.4	4.3	3.8
AT1G10340	3.6	3.8	3.7	5.9	5.6	5.3
PAD4	2	2.3	2.1	4	4.6	3.4
RTFL12	3.4	3.5	3.4	5.7	5.5	4.9
AT1G05675	1.6	2.5	2.2	4.2	4	3.8
AT5G05300	3.8	3.3	3.2	5.5	5.1	5.4
CYP71B23	3.1	2.8	3.5	5.3	5.1	4.7
FRK1	3.4	3.5	3.4	5.5	5.2	5.1
AT5G41740	4.7	5	5.5	7.2	7.1	6.5
CRK14	5.3	5.2	5.6	7.6	7.2	6.8
AT5G10760	3.2	3.3	3.7	5.6	4.9	5.1
RLP34	3.4	3.7	3.4	5.8	5.1	5.2
CNGC3	2.9	2.4	2.4	4.6	4.7	4
NAC042	3.7	3.7	3.4	5.9	5.5	4.9
AT4G32870	4.7	5.7	4.5	7.2	6.8	6.4
AT1G66880	5.8	6.3	6.1	8.3	8	7.4
AT3G47480	1.7	2	2	3.8	4.1	3.4
AT5G22520	2.4	2.2	2	4.2	3.8	4
AT2G28400	4.4	4.1	4.3	6.3	5.8	6.2
AT1G19020	2.9	3	2.7	5	4.9	4.2
AT3G57710	2.6	2.5	3.5	5.2	4.2	4.7
AT3G63380	2.9	2.5	3.5	5.1	4.8	4.5
RLK1	2.8	3.3	2.6	5.2	4.6	4.4
NIT4	5.6	5.6	5.8	7.7	7.7	7
AT4G11000	3.6	4.1	3.1	5.7	5.8	4.8
AT1G72070	4.8	4.7	4.9	6.9	6.7	6.1
AT2G24600	4	4	4.3	6.1	6	5.6
ERF6	3.5	4.5	4.6	6.2	6.2	5.5
NAC036	2.8	2.7	2.9	4.8	4.6	4.3
AT4G15610	7.7	7.6	7.8	9.6	9.3	9.6
AT5G41750	3.8	2.8	2.9	5.3	4.8	4.7
AT1G72900	2.8	2.3	2.5	4.8	3.7	4.4
AT4G25070	4.5	4.5	4.2	6.5	6.4	5.6
WRKY45	4.5	4.7	4.9	6.4	6.7	6.3
PR4	7.7	7.4	7.5	9.4	9.4	9.1
AT4G00315	2.2	2.1	2.8	4.2	4.6	3.6
AT3G01290	7.9	7.9	7.7	9.8	9.6	9.2
CRK13	2.9	3.1	2.9	4.9	4.9	4.2
CZF1	2.6	2.5	2.7	4.7	4.2	4.1
CRK36	3.3	2.5	2.9	4.9	4.9	4.2
AT4G08770	4.8	4.3	4.3	6.4	6.4	5.8
NRT2.6	2.6	2.7	3	4.8	4.2	4.4
BGLU11	4.5	4.8	5.3	6.5	6.5	6.8
AT5G67340	4	4.4	4.1	6.1	5.8	5.7
AT1G74440	4.8	4.6	4.2	6.5	6.5	5.7
ERF2	5.7	5.6	5.6	7.7	7.6	6.8
AT5G59670	4.2	3.7	3.7	6.4	5.4	4.9
AT1G36622	3	3.1	3.1	5.3	4.3	4.7
NAC3	3	3.1	3.2	5.1	4.5	4.7
AT2G30140	6.8	6.7	7	8.7	8.4	8.5
AT4G16260	4.5	4.6	4.8	6.5	6.3	6.1
AT4G12290	4.9	4.6	5.1	6.4	6.8	6.5
AT1G15790	4.1	4.4	4.1	6	6	5.5
AT3G23550	4.4	4.2	4.1	6	6.1	5.6
PAD3	1.2	1.3	1.2	3.4	2.7	2.7
WAKL10	2.8	3.2	3.3	5.4	4.6	4.2
AT1G74360	3.1	3.4	3.5	5.3	5.2	4.4
AT5G05460	4.9	5.1	4.7	6.8	6.8	6.1
CYP89A9	5.6	5.5	6	7.3	7	7.8
AT4G12500	4.9	3.9	5.1	6.2	6	6.6
PCR2	2.4	3.6	3.6	4.7	5.2	4.6
AT2G23321	2.3	2.8	2.8	4.5	4.2	4
NUDT7	6.1	6.2	6	7.9	7.8	7.4
AT5G26690	1.8	1.5	2	4	3.2	2.9
AT4G01700	5	5	5.3	7	6.8	6.2
AT3G25610	3.9	3.9	3.8	5.9	5.6	4.9
RLP46	3.9	3.9	4.4	5.8	5.6	5.5
SYP122	5.6	5.7	5.5	7.5	7.3	6.7
EXO70E2	4.8	4.9	5	6.6	6.5	6.2
AT1G73810	3.2	3.9	4	5.4	5.4	4.9
BCB	10.3	10.3	10.5	11.9	11.8	12
PDF1.4	6.4	6	6.7	7.9	7.5	8.3
CRK37	2.6	2.5	2.5	4.4	3.9	3.8
AKN2	5.1	5	5.2	6.8	6.7	6.3
AT4G22305	3.8	4.1	3.9	5.9	5.6	4.9
RK3	3.3	3.6	4.5	5.9	5	5.1
TCH3	7.9	8.4	8.2	9.9	9.8	9.2
AT1G06020	3	2.4	2.6	4.3	4.2	4
WRKY40	6.3	6.5	6.6	8.2	8.1	7.7
AT2G43620	4.4	3.4	4	5.3	5.5	5.5
AT2G46600	4.8	5.2	4.8	6.3	6.6	6.4
AT3G19010	4.5	4.4	4.9	6.4	6	5.8
NIMIN-2	4.4	4.6	3.9	6.2	5.9	5.3
AT1G51890	4.2	4.3	3.3	5.6	5.6	5.1
AT1G13750	4.5	4.5	4.6	6.4	6	5.7
AT5G09290	3.4	3.6	2.6	4.8	4.6	4.6
CNGC13	5.9	5.6	6.1	7.4	7.4	7.4
HLECRK	5.2	5.5	5.9	7.1	6.9	7
AT1G19960	4.1	4.5	4.1	5.8	6	5.4
MEK1	5.6	6.3	6.3	7.7	7.6	7.3
UCP5	4.4	4.2	4.5	5.9	5.8	5.9
TRX5	6.1	6.4	6.2	8	7.7	7.5
AT5G44575	3.4	2.9	3.3	4.7	4.5	4.7
AT5G52760	1.2	1.1	1.4	3.3	2.3	2.5
AT5G64120	6.8	7.1	7.4	8.6	8.5	8.5
CRK11	5.1	5	4.6	6.7	6.3	6
AT2G23200	4.4	4.3	4.9	6.3	6.1	5.7
pEARLI 1	7.6	7.4	8.3	9	8.8	9.9
PLDGAMMA1	5.3	5.2	5.6	7.2	6.7	6.5
CNGC10	5.1	5.5	4.9	6.7	6.9	6.2
BIP3	2.6	2.6	2.5	4	4.4	3.6
AT2G45220	4.1	4	4.1	5.5	5.4	5.5
APK2A	4.4	4.7	4.9	6.4	6.3	5.7
DIN11	3.1	2.8	3.4	4.6	4.7	4.3
AT1G35210	1.9	2.2	2.1	3.9	3.5	2.9
AT1G30730	4.2	4.1	3.9	5.5	4.8	5.4
AT5G39050	4.7	4.7	5.6	6.2	5.9	6.4
AT1G49050	5.5	5.8	5.6	7	6.8	6.6
AT5G25930	2.8	2.9	3	4.2	4	4
AT4G19370	3.4	3.2	3.6	4.8	4.9	4
PAP17	3.8	3.5	3.4	4.8	5	4.4
DIC2	3.6	3.9	3.4	5.3	4.7	4.3
AT3G59880	3.8	4.1	3.9	5.1	5	5.1
AZI1	8.3	8.1	8.6	9.4	9.4	9.7
AT5G42050	8.8	9.1	9.2	10.2	10.2	10.2
AT5G39020	6.6	6.6	6.2	8.1	7.7	7.2
AT5G12340	2.9	2.6	2.6	4.3	3.8	3.4
VSR7	4.8	4.4	4.5	6	5.5	5.6
AT1G48320	4.5	4.6	4.7	6	5.8	5.5
AT1G33950	3.4	3.2	2.9	4.3	4.5	4.1
AT1G55450	6.6	6.6	6.9	8.1	8	7.5
WRKY62	2.3	2.6	2.2	4	3.4	3.1
AT1G16260	5.7	5.2	5.7	7.2	6.7	6.3
CNGC11	3.3	3.6	3.3	4.8	4.6	4.2
AT1G66920	4.2	4.1	4.6	5.4	5.3	5.5
MLO12	6	6.7	6.1	7.7	7.4	7.1
BGAL4	9.4	9.4	9.6	10.6	10.5	10.6
ACA11	6.9	6.6	6.7	8.1	7.9	7.6
AT4G27460	4.7	5	5	6	6.2	6
CAMBP25	5.8	6.2	6.1	7.4	6.9	7.2
PTR3	5.2	5.7	5.1	6.4	6.2	6.8
RHL41	2.3	2	1.5	3.2	3	3
RLP21	4.8	5	4.9	5.9	6.1	6.1
IVD	9.5	9.8	9.8	10.9	10.8	10.8
AT3G21080	3.3	2.4	2.9	4.4	3.9	3.7
WRKY26	6.5	6.8	6.7	7.7	7.9	7.8
ADR1-L2	6.4	6.3	6.7	7.8	7.6	7.4
SERK4	7.1	7.3	6.9	8.4	8.2	8
CRK12	4.7	5.3	5.4	6.3	6.5	6
AT3G16565	4.5	4.1	4.4	5.6	5.5	5.2
LACS3	5.3	5.5	6	6.9	7	6.3
AT2G37980	4	3.9	4	5.4	4.8	5
AT5G54860	5	5.4	5	6.2	6.5	6
AT5G61610	4.1	4	3.9	5.1	5.2	5
AT3G62950	6.6	6.7	7	8	7.5	8.2
WAKL6	5.5	5.3	5.4	6.8	6.3	6.4
PPDK	7	7.3	7.2	8.5	8.4	8
AT1G48210	6	6.7	6.6	7.9	7.3	7.4
ZCF37	3.1	3.3	3.3	4.6	4.3	4.1
EXO70B2	4.2	4.1	3.8	5.3	5.5	4.6
AT1G31540	4.3	4.3	4.4	5.8	5.2	5.3
CHX17	3.1	3.2	3.2	4.3	4.6	3.9
AT4G38540	5.1	5	5.4	6.5	6.3	5.9
CNBT1	6.1	6.3	6.2	7.6	7.3	7
AT3G22600	4.9	5.4	5.5	6.5	6.1	6.3
AT1G34750	3.5	3.7	3.6	5.1	4.8	4.2
MTN3	4.9	4.6	4.8	6	5.8	5.8
ACS6	5.4	5.1	5.3	6.4	6.5	6.2
RBOHD	5.9	5.9	6	7.2	6.8	7
AT1G27020	6	6.1	6.1	7.2	7.5	6.7
AT5G16170	5	5.1	5.1	6.2	6.5	5.8
TSA1	8.1	8.2	7.9	9.5	9.2	8.8
AT3G04210	7.4	7.5	8	9	8.7	8.4
AT3G51890	7.2	7.4	7.3	8.6	8.3	8.2
AT1G10140	6.2	6.3	6.3	7.4	7.1	7.5
WAK3	3.7	3.2	2.9	4.6	4.1	4.3
AT5G15870	5.4	6	5.9	7.1	6.8	6.6
AT5G51830	4.4	4.6	4.6	5.7	5.7	5.3
ANK	3.4	3.7	3.6	5.1	4.7	4.2
CNI1	2.3	1.7	2	3.1	2.8	3.2
GSTL1	2.3	2.5	2.1	3.8	3.2	3.1
CYP704A2	5.2	5.6	6	6.8	6.6	6.7
SZF1	5	5	4.8	6.2	6	5.9
AT4G26060	5.2	5.9	6.2	7.1	6.7	6.7
SD1-29	5.5	5.7	5.9	7	6.5	6.7
AT3G51440	4.8	4.7	4.2	5.9	5.4	5.5
AT5G60280	4.9	5.7	4.9	6.3	6.6	5.8
AT3G26840	4.1	4.3	4.3	5.2	5.5	5.1
AT1G30720	6.6	6.6	6.9	8	7.4	7.8
AT4G20000	2.1	2	1.9	3.3	3.2	2.7
RLP37	5.2	5.4	5.6	6.7	6.5	6.2
AT4G38560	3.6	3.3	3.6	4.8	4.6	4.3
GDH1	7.5	7.7	7.4	8.6	8.7	8.4
AT2G17740	3.9	3.7	3.7	5	4.9	4.5
PFK3	6	6.3	5.9	7.4	7.1	6.8
ADR1-L1	7	7.4	7.4	8.5	8.3	8.2
RLK	4.6	4.7	4.7	5.8	5.9	5.5
OPCL1	6.2	6.2	6.7	7.6	7.6	7
AT1G70810	3.7	3.8	4.1	4.8	5	4.9
PGIP1	6.2	6.2	6.3	7.3	7.1	7.5
AT5G39030	4.4	4.8	5	6.3	5.6	5.4
AT4G15233	5.4	5.3	5.5	6.7	6.2	6.4
AT5G44582	4	4.2	3.9	5.5	4.9	4.8
NHL3	6.2	6.4	7	7.8	7.3	7.7
ERF4	7.3	7.2	7.6	8.3	8.4	8.5
GSR 1	8.1	8	7.8	9	9	9
AT5G59330	4.7	4.9	4.4	5.6	6	5.4
AT3G07195	5.1	5	5	6.3	6.2	5.6
MPK3	8.2	8.1	8.3	9.4	9.2	9.1
AT2G40600	8.5	8.6	8.4	9.6	9.6	9.3
AT1G61340	2.7	3.4	3.2	4.3	4.3	3.8
AT2G38790	2.9	3.5	3.3	4.5	4.4	3.9
AT2G40095	4.2	4.8	4.2	5.7	5.4	5.1
AT2G26190	6.4	6.4	6.7	7.8	7.5	7.3
AAT1	3.7	3.4	3.9	5	4.5	4.5
AT4G11170	2.6	2.8	2.3	3.5	3.9	3.3
AT3G02800	4.1	3.6	3.6	5.1	4.8	4.4
ATHAL3B	4.7	4.3	4.8	6.1	5.4	5.3
AT3G01175	3.1	3.5	3.3	4.5	4	4.5
GAD4	4	4.1	4.1	5.1	4.7	5.4
AT5G46871	3.7	2.9	3.5	4.3	4.5	4.2
THA1	8.6	8.7	8.6	9.7	9.7	9.5
AT1G50740	7.3	6.9	7.1	8.3	8.2	7.9
MYB122	3	3.1	2.9	4.3	4.1	3.6
AT5G49680	3.2	3.1	3.5	4.6	4.3	4.1
AT2G30550	4.2	3.9	4	5.4	4.9	4.8
AT1G75000	4.7	4.9	4.8	5.8	5.9	5.8
Genes downregulated in Col-0 in response to Hyaloperonospora arabidopsidis
	mock inoculation			Hpa inoculation
	sample 1	sample 2	sample 3	sample 1	sample 2	sample 3
PPC3	6.1	5.9	5.8	5.3	4.7	4.7
AK3	5	4.9	4.9	3.6	3.9	4.3
AT2G27402	7	6.8	7.1	5.8	6.1	6
AT3G55750	6.6	6.4	6.7	5.8	5.2	5.7
AT1G55990	4.7	4.8	4.2	4	3.4	3.3
AT4G15680	6	6.4	6.1	5.5	4.9	4.9
GRP4	8.6	9.1	8.6	7.7	7.7	7.7
AT1G77530	4.5	4.2	4.1	3.5	2.7	3.4
AT4G39470	4.5	4.9	4.8	3.3	3.9	3.8
EXPB3	7.5	7.4	7.6	6.2	6.2	6.8
IDL5	5.3	5.9	5.7	4.4	4.3	4.8
AT5G09520	6.4	6.9	6.9	5.2	6.1	5.5
AT3G54830	7.6	7.6	7.8	6.4	6.6	6.4
AT3G46880	4.9	5	4.5	3	4.2	3.6
FLN2	7.1	7.4	7.2	5.9	6.1	6.1
CRK30	5.1	5.5	5	4.1	4.3	3.6
GH9C2	7.9	8.3	8.5	6.6	6.8	7.7
MS2	9.5	9.8	10.1	8.3	8.6	8.7
ZIP8	3.6	3.5	3.4	2.2	2.4	2.2
FRO2	4.9	5.2	4.4	3.3	4	3.5
TOM7-2	6.1	6.1	7	5.6	4.6	5.1
AT2G13422	3.7	2.9	2.8	2.4	1.9	1.3
CYP83A1	8.7	8.9	9.1	7.2	7.3	8
GSTU20	7.5	7.5	7.6	5.8	6.1	6.4
IMD1	5.7	5.5	6	4.2	4.2	4.4
AT1G71740	4.9	5.2	5.3	3.6	4	3.4
IPMI2	5	5	5.2	3.3	3.5	3.9
NIA1	8.1	8.4	8.3	6.3	7	7
XTR8	5.7	6.1	6.4	4.6	3.9	4.9
BCAT4	6	6.2	6.3	4.1	4.3	5.1
MYB29	5.5	5.6	5.9	4	3.5	4.2
