# Supplementary material for: The IBI1 Receptor of β-Aminobutyric Acid Interacts with VOZ Transcription Factors to Regulate Abscisic Acid Signaling and Callose-Associated Defense
Source: Mol Plant. 2020 Oct 5;13(10):1455–69. doi: 10.1016/j.molp.2020.07.010 (PMC7550849; doi:10.1016/j.molp.2020.07.010)
Supplement: Supplemental Table 2. Differentially Expressed Genes between Leaves of Col-0 and ibi1-1 Plants under the Four Different Experimental Conditions — Hybridization signals from Affymetrix GeneChip ST1.1 microarrays were normalized and fitted to gene-wise linear models. Differentially expressed genes (DEGs) between Col-0 and ibi1-1 were selected under each experimental condition, using the R package “limma” (Linear model + FDR; q < 0.01). The expression ratio is calculated as the difference between the means of the log2-transformed values. (A) All DEGs between leaves of Col-0 and ibi1-1 plants under the four different treatments. (B) Subset of 143 defense-related DEGs between leaves of Col-0 and ibi1-1 plants, which differ in response to BABA + Hpa only. Genes found in cluster 1 or cluster 2 in Figure 2C are indicated in yellow and purple, respectively. (C) Subset of 136 stress-related DEGs between leaves of Col-0 and ibi1-1 plants, which differ in response to BABA + mock only. [file mmc3.xlsx]

## Sheet: All DEGs
Supplemental Table S2A. Differentially expressed genes (DEGs) between leaves of Col-0 and ibi1-1 plants under the four different experimental conditions.
water-pretreated, mock-inoculated (water+mock)
gene annotation	name	expression ratio: log2(Col-0/ibi1-1)	gene description
AT1G53480	MRD1	-2.646	mto 1 responding down 1 protein
AT1G79800	ENODL7	1.096	early nodulin-like protein 7
AT1G14250		1.288	probable apyrase 5
AT4G31180	IBI1	1.4
AT4G02230		2.04	60S ribosomal protein L19-3
BABA-pretreated, mock-inoculated (BABA+mock)
gene annotation	name	expression ratio: log2(Col-0/ibi1-1)	gene description
AT5G62480	GSTU9	-3.818	Glutathione S-transferase, C-terminal
AT1G08090	NRT2:1	-3.348	Major facilitator superfamily
AT2G04070	AT2G04070	-2.994	Multi antimicrobial extrusion protein
AT2G18193	AT2G18193	-2.841	ATPase, AAA-type, core
AT5G54370	AT5G54370	-2.765
AT1G53480	MRD1	-2.705	mto1 responding down 1
AT3G28510	AT3G28510	-2.623	ATPase, AAA-type, core
AT5G06640	AT5G06640	-2.622	Extensin repeat
AT3G11340	AT3G11340	-2.617
AT4G08780	AT4G08780	-2.588	Haem peroxidase, plant
AT1G29020	AT1G29020	-2.502
AT4G05370	AT4G05370	-2.401	AAA-type ATPase, N-terminal domain
AT2G21640	AT2G21640	-2.4
AT1G34050	AT1G34050	-2.348	Ankyrin repeat-containing domain
AT2G04050	AT2G04050	-2.314	Multi antimicrobial extrusion protein
AT5G26300	AT5G26300	-2.244	MATH
AT5G40000	AT5G40000	-2.241	ATPase, AAA-type, core
AT3G01420	DOX1	-2.238	Haem peroxidase, animal
AT2G34500	CYP710A1	-2.087	Cytochrome P450
AT5G59680	AT5G59680	-2.06	Protein kinase, catalytic domain
AT5G41040	AT5G41040	-1.989	Transferase
AT1G54950	AT1G54950	-1.956
AT2G38823	AT2G38823	-1.94
AT5G04950	NAS1	-1.924	Nicotianamine synthase
AT2G47000	ABCB4	-1.893	ABC transporter, transmembrane domain
AT5G42830	AT5G42830	-1.86	Transferase
AT4G08770	AT4G08770	-1.835	Haem peroxidase, plant
AT4G21250	AT4G21250	-1.824	Transmembrane protein TauE like
AT2G35770	scpl28	-1.783	Peptidase S10, serine carboxypeptidase
AT2G23830	AT2G23830	-1.764	Major sperm protein
AT5G37690	AT5G37690	-1.762	Lipase, GDSL
AT2G39510	AT2G39510	-1.761
AT5G51440	AT5G51440	-1.744	Alpha crystallin
AT2G28160	FRU	-1.732	Myc-type, basic helix-loop-helix (bHLH) domain
AT3G54520	AT3G54520	-1.727
AT5G23020	IMS2	-1.685	Pyruvate carboxyltransferase
AT3G54770	AT3G54770	-1.675	RNA recognition motif domain
AT2G37800	AT2G37800	-1.661	DC1
AT3G19430	AT3G19430	-1.564
AT2G15780	AT2G15780	-1.56	Plastocyanin-like
AT3G55090	AT3G55090	-1.542	ABC transporter-like
AT1G31770	ABCG14	-1.493	ABC transporter-like
AT3G50400	AT3G50400	-1.457	Lipase, GDSL
AT4G31910	AT4G31910	-1.43	Transferase
AT1G70260	AT1G70260	-1.423
AT4G10500	AT4G10500	-1.416
AT3G09440	AT3G09440	-1.402	Heat shock protein 70 family
AT1G22880	CEL5	-1.342	Glycoside hydrolase, family 9
AT5G07475	AT5G07475	-1.329	Plastocyanin-like
AT4G16260	AT4G16260	-1.32	Glycoside hydrolase, family 17
AT5G04120	AT5G04120	-1.303	Histidine phosphatase superfamily, clade-1
AT2G47540	AT2G47540	-1.27	Pollen Ole e 1 allergen
AT5G07390	RBOHA	-1.254	FAD-binding 8
AT4G03320	tic20-IV	-1.242	Tic20-like protein
AT4G00700	AT4G00700	-1.232	C2 calcium-dependent membrane targeting
AT1G13830	AT1G13830	-1.217	X8
AT5G61420	MYB28	-1.2
AT3G48920	MYB45	-1.187	SANT
AT5G16930	AT5G16930	-1.177	ATPase, AAA-type, core
AT1G48670	AT1G48670	-1.176
AT3G51350	AT3G51350	-1.125	Peptidase A1
AT4G18360	AT4G18360	-1.098	FMN-dependent dehydrogenase
AT1G67810	SUFE2	-1.086	Fe-S metabolism associated domain, SufE-like
AT2G27840	HDT4	-1.075
AT1G30510	RFNR2	-1.075
AT1G45201	TLL1	-1.065	Lipase, class 3
AT1G27030	AT1G27030	-1.044	Domain of unknown function DUF1338
AT5G20160	AT5G20160	-1.041	Ribosomal protein L7Ae
AT2G19670	PRMT1A	-1.02	Methyltransferase domain
AT1G05060	AT1G05060	-1.018
AT5G51810	GA20OX2	-1.011
AT1G18250	ATLP-1	-1.005
AT1G64710	AT1G64710	-1.001	Alcohol dehydrogenase, C-terminal
AT5G09590	MTHSC70-2	-0.981	Heat shock protein 70 family
AT5G09420	TOC64-V	-0.967	Amidase
AT5G47910	RBOHD	-0.961	FAD-binding 8
AT1G79150	AT1G79150	-0.96	CCAAT-binding factor
AT1G60050	AT1G60050	-0.953
AT4G31840	ENODL15	-0.906	Plastocyanin-like
AT5G01820	SR1	-0.905	Protein kinase, catalytic domain
AT3G52580	AT3G52580	-0.904	Ribosomal protein S11
AT3G14200	AT3G14200	-0.892	DnaJ domain
AT3G55510	RBL	-0.871	Nucleolar complex protein 2
AT3G52930	AT3G52930	-0.858	Fructose-bisphosphate aldolase, class-I
AT5G63850	AAP4	-0.855	Amino acid transporter, transmembrane
AT1G80540	AT1G80540	-0.853
AT3G52030	AT3G52040	-0.81	F-box domain, cyclin-like
AT5G56350	AT5G56350	-0.801	Pyruvate kinase, barrel
AT5G22650	HD2B	-0.798	Histone deacetylase 2B
AT5G47060	AT5G47060	-0.794	Protein of unknown function DUF581
AT2G42740	RPL16A	-0.792	Ribosomal protein L5
AT2G31270	CDT1A	-0.743	CDT1 Geminin-binding domain-like
AT5G11930	AT5G11930	-0.735
AT4G25320	AT4G25320	-0.728	Domain of unknown function DUF296
AT3G53890	AT3G53890	-0.708	Ribosomal protein S21e
AT1G54120	AT1G54120	-0.699
AT3G14210	ESM1	-0.673	Lipase, GDSL
AT1G03860	PHB2	-0.639	Band 7 protein
AT1G22840	CYTC-1	-0.608	Cytochrome c, class I
AT1G80750	AT1G80750	-0.586	Ribosomal protein L30, N-terminal
AT5G06360	AT5G06360	-0.559	Ribosomal protein S8e
AT2G17560	HMGB4	-0.559	High mobility group (HMG) box domain
AT5G19660	S1P	0.488	Peptidase S8
AT5G63620	AT5G63620	0.513	Alcohol dehydrogenase, C-terminal
AT5G47040	LON2	0.522	Peptidase S16, lon N-terminal
AT1G16720	HCF173	0.533	NADH:ubiquinone oxidoreductase intermediate-associated protein 30
AT4G27450	AT4G27450	0.57	Domain of unknown function DUF3700
AT1G03100	AT1G03100	0.582
AT5G15410	DND1	0.609	Cyclic nucleotide-binding domain
AT3G60130	BGLU16	0.621	Glycoside hydrolase, family 1
AT2G02710	PLPB	0.649	PAS/LOV protein B
AT2G18700	TPS11	0.649	Glycosyl transferase, family 20
AT5G63020	AT5G63020	0.652
AT1G06570	PDS1	0.657
AT3G56930	AT3G56930	0.662	Zinc finger, DHHC-type, palmitoyltransferase
AT3G06080	AT3G06080	0.679	PMR5 N-terminal domain
AT5G60260	AT5G60260	0.683
AT5G11070	AT5G11070	0.687
AT5G57655	AT5G57655	0.703	Xylose isomerase-like, TIM barrel domain
AT3G48360	BT2	0.718	Zinc finger, TAZ-type
AT3G22060	AT3G22060	0.725	Gnk2-homologous domain
AT5G20230	BCB	0.728	Plastocyanin-like
AT3G15220	AT3G15220	0.732	Protein kinase, catalytic domain
AT4G28040	AT4G28040	0.734
AT3G29575	AFP3	0.749	Protein of unknown function DUF1675
AT5G16370	AAE5	0.755	AMP-dependent synthetase
AT3G57770	AT3G57770	0.767	Protein kinase, catalytic domain
AT1G07040	AT1G07040	0.768	Domain of unknown function DUF1338
AT3G13310	AT3G13310	0.779
AT1G22400	UGT85A1	0.784
AT4G34030	MCCB	0.787	Carboxyl transferase
AT1G25400	AT1G25400	0.789
AT3G16130	ROPGEF13	0.805	Plant specific Rop nucleotide exchanger, PRONE
AT5G60380	AT5G60380	0.828	Domain of unknown function DUF239
AT2G38870	AT2G38870	0.829	Proteinase inhibitor I13, potato inhibitor I
AT1G21400	AT1G21400	0.859	Dehydrogenase, E1 component
AT5G44572	AT5G44572	0.859
AT3G61060	PP2-A13	0.886	Phloem protein 2-like
AT4G24230	ACBP3	0.912	Acyl-CoA-binding protein, ACBP
AT1G11380	AT1G11380	0.918	Uncharacterised protein family Cys-rich
AT5G56100	AT5G56100	0.931
AT5G16090	AT5G16090	0.961
AT2G44900	ARABIDILLO-1	0.985	Armadillo
AT2G29680	CDC6	0.999	CDC6, C-terminal domain
AT3G45300	IVD	1.018	Acyl-CoA oxidase
AT3G15440	AT3G15440	1.025
AT2G05540	AT2G05540	1.046	Glycine rich protein
AT3G48390	AT3G48390	1.071	Initiation factor eIF-4 gamma, MA3
AT3G43850	AT3G43850	1.088
AT1G72060	AT1G72060	1.117	Proteinase inhibitor I20, Pin2
AT1G65845	AT1G65845	1.193
AT4G36670	AT4G36670	1.199	General substrate transporter
AT5G05965	AT5G05965	1.254
AT4G26290	AT4G26290	1.283
AT2G25470	RLP21	1.284	Leucine-rich repeat
AT1G10070	BCAT-2	1.326	Aminotransferase, class IV
AT1G30720	AT1G30720	1.377	FAD linked oxidase, N-terminal
AT4G15700	AT4G15700	1.4
AT1G08630	THA1	1.416	Aromatic amino acid beta-eliminating lyase
AT4G15670	AT4G15670	1.548
AT4G31180	AT4G31180	1.632	Aminoacyl-tRNA synthetase, class II (D
AT1G19610	PDF1.4	1.916	Gamma thionin
AT4G15680	AT4G15680	2.135
AT4G02230	AT4G02230	2.314	Ribosomal protein L19
AT4G15660	AT4G15660	2.365
AT4G12490	AT4G12490	4.022	Bifunctional inhibitor
water-pretreated, Hpa-inoculated (water+Hpa)
gene annotation	name	expression ratio: log2(Col-0/ibi1-1)	gene description
AT1G53480	MRD1	-3.013	mto 1 responding down 1 protein
AT5G47850	CCR4	-1.363	serine/threonine-protein kinase-like protein CCR4
AT1G09932	AT1G09932	-1.244	phosphoglycerate mutase family protein
AT4G30640	AT4G30640	-1.124	RNI-like superfamily protein
AT4G10500	AT4G10500	-1.089	oxidoreductase, 2OG-Fe(II) oxygenase family protein
AT2G29120	GLR2.7	-0.973	glutamate receptor 2.7
AT1G77500	AT1G77500	-0.785	hypothetical protein
AT4G05050	UBQ11	-0.779	ubiquitin 11
At1G61250	SC3	-0.551	secretory carrier-associated membrane protein 3
AT5G51545	LPA2	0.604	low psii accumulation2 protein
AT4G31180	IBI1	1.492	Asx tRNA synthetase
AT1G02390	GPAT2	1.924	glycerol-3-phosphate sn-2-acyltransferase 2
AT4G02230	AT4G02230	2.109	60S ribosomal protein L19-3
AT1G07430	HAI2	2.319	protein phosphatase 2C3
AT1G02660	PLIP2	2.698	plastid lipase 2
BABA-pretreated, Hpa-inoculated (BABA+Hpa)
gene annotation	name	expression ratio: log2(Col-0/ibi1-1)	gene description
AT1G53480	MRD1	-2.868	mto 1 responding down 1 protein
AT2G18193	AT2G18193	-2.817
AT1G78070	AT1G78070	-2.705	SOUL haem-binding protein
AT3G63060	EDL3	-2.464	AAA-type ATPase, N-terminal domain
AT1G08090	NRT2:1	-2.46	Major facilitator superfamily
AT5G59220	HAI1	-2.412	Protein phosphatase 2C (PP2C)-like
AT2G04050	AT2G04050	-2.401	Aldehyde dehydrogenase domain
AT1G60190	AT1G60190	-2.249	AP2/ERF domain
AT3G11410	PP2CA	-2.159	Zinc / iron permease
AT1G24580	AT1G24580	-2.111	Zinc finger, RING-type
AT4G27657	AT4G27657	-2.103
AT4G05370	AT4G05370	-2.075	PEP-utilising enzyme, C-terminal
AT1G11210	AT1G11210	-2.035	Protein of unknown function DUF761, plant
AT2G21640	AT2G21640	-2.031	Mitochondrial substrate / solute carrier
AT5G03210	AT5G03210	-1.995
AT1G07430	HAI2	-1.98	Protein phosphatase 2C (PP2C)-like
AT1G52890	NAC019	-1.875	No apical meristem (NAM) protein
AT1G69260	AFP1	-1.866	X8
AT1G56600	GolS2	-1.806	Leucine-rich repeat
AT1G80130	AT1G80130	-1.785	Phosphoribulokinase / uridine kinase
AT4G25490	CBF1	-1.754	AP2/ERF domain
AT3G44990	XTR8	-1.68	Zinc finger, TAZ-type
AT4G25470	CBF2	-1.67	AP2/ERF domain
AT1G77450	NAC032	-1.65	WD40 repeat
AT3G14440	NCED3	-1.609	AP2/ERF domain
AT3G24520	HSFC1	-1.601	Proline dehydrogenase
AT3G62090	PIL2	-1.589	Glutaredoxin
AT3G12750	ZIP1	-1.522	DnaJ domain
AT2G42530	COR15B	-1.42	Electron transfer flavoprotein-ubiquinone oxidoreductase
AT5G15948	CPuORF10	-1.42	S-adenosyl-l-methionine decarboxylase leader peptide
AT4G16750	AT4G16750	-1.372	Homeodomain
AT2G35700	ERF38	-1.334
AT2G28500	LBD11	-1.318	CDC6, C-terminal domain
AT4G26080	ABI1	-1.317	Protein phosphatase 2C (PP2C)-like
AT2G18969	AT2G18969	-1.299	Protein of unknown function DUF506, plant
AT1G64380	AT1G64380	-1.282	Glycoside hydrolase, family 9
AT1G45249	ABF2	-1.275	Basic-leucine zipper domain
AT5G47640	NF-YB2	-1.253	Transcription factor CBF NF-Y
AT1G64390	GH9C2	-1.241	O-methyltransferase, family 3
AT3G19580	ZF2	-1.239	Gnk2-homologous domain
AT4G34000	ABF3	-1.232	Basic-leucine zipper domain
AT1G53170	ERF8	-1.227	AP2/ERF domain
AT1G56170	NF-YC2	-1.207	Glycosyl transferase, family 8
AT1G20450	ERD10	-1.192	Dehydrin
AT1G02390	GPAT2	-1.165	Phospholipid / glycerol acyltransferase
AT2G40475	AT2G40475	-1.144	Expansin, cellulose-binding-like domain
AT2G40610	EXPA8	-1.143	Remorin, C-terminal
AT1G79530	GAPCP-1	-1.119
AT2G20835	AT2G20835	-1.085	Auxin responsive SAUR protein
AT3G14210	ESM1	-1.067	Carotenoid oxygenase
AT5G16200	AT5G16200	-1.065
AT1G53490	AT1G53490	-1.063
AT1G77200	AT1G77200	-1.059	No apical meristem (NAM) protein
AT5G63790	NAC102	-1.05	No apical meristem (NAM) protein
AT3G15210	ERF4	-1.044	Protein kinase, catalytic domain
AT2G41870	AT2G41870	-1.036
AT2G01150	RHA2B	-1.021	RNA recognition motif domain
AT5G66460	AT5G66460	-0.995	Glycoside hydrolase, family 5
AT3G54200	AT3G54200	-0.988	Peptidase A1
AT1G58520	RXW8	-0.983	Armadillo
AT5G64060	NAC103	-0.979	No apical meristem (NAM) protein
AT1G55760	AT1G55760	-0.969	Transcription factor CBF NF-Y
AT2G22500	UCP5	-0.958	Lateral organ boundaries, LOB
AT3G54400	AT3G54400	-0.956	Domain of unknown function DUF4050
AT3G05936	AT3G05936	-0.95	Biotin / lipoyl attachement
AT5G01820	SR1	-0.94	Protein kinase, catalytic domain
AT1G69295	PDCB4	-0.932	Tify
AT5G61420	MYB28	-0.93	SANT / Myb domain
AT4G30960	SIP3	-0.924	Protein kinase, catalytic domain
AT5G26230	AT5G26230	-0.921	membrane-associated kinase regulator
AT1G73480	AT1G73480	-0.906	Multicopper oxidase, type 1
AT5G67280	RLK	-0.896	Protein kinase, catalytic domain
AT1G49450	AT1G49450	-0.881	WD40 repeat
AT1G01470	LEA14	-0.871	Late embryogenesis abundant protein, LEA-14
AT1G54120	AT1G54120	-0.834	Protein of unknown function DUF538
AT5G11930	AT5G11930	-0.803	Glutaredoxin
AT5G15190	AT5G15190	-0.791
AT1G55265	AT1G55265	-0.779	BTB / POZ
AT3G05690	NF-YA2	-0.762
AT1G44100	AAP5	-0.761	Amino acid transporter, transmembrane
AT5G19730	AT5G19730	-0.754	Pectinesterase, catalytic
AT2G21210	AT2G21210	-0.734
AT4G24410	AT4G24410	-0.727
AT5G08130	BIM1	-0.727	Myc-type, basic helix-loop-helix (bHLH) domain
AT1G68550	AT1G68550	-0.702	Protein of unknown function DUF1675
AT3G61830	ARF18	-0.67	Myc-type, basic helix-loop-helix (bHLH) domain
AT5G21930	PAA2	0.557	Heavy metal-associated domain, HMA
AT5G62540	UBC3	0.603	Ubiquitin-conjugating enzyme, E2
AT5G16810	AT5G16810	0.621
AT3G18773	AT3G18773	0.626	Zinc finger, RING-type
AT2G44670	AT2G44670	0.63	CCAAT-binding transcription factor, subunit B
AT1G76160	sks5	0.632	AP2/ERF domain
AT3G13310	AT3G13310	0.659	Lipase, GDSL
AT4G28290	AT4G28290	0.66
AT5G24800	BZIP9	0.663	Basic-leucine zipper domain
AT3G15220	AT3G15220	0.68
AT4G34030	MCCB	0.688	Carboxyl transferase
AT1G80380	AT1G80380	0.692	Zinc finger, RING-type
AT1G43670	AT1G43670	0.706	Fructose-1,6-bisphosphatase class 1 / Sedoheptulose-1,7,-bisphosphatase
AT2G03640	AT2G03640	0.712	Multi antimicrobial extrusion protein
AT5G04310	AT5G04310	0.736	Pectate lyase / Amb allergen
AT1G02660	AT1G02660	0.738	Lipase, class 3
AT2G31810	AT2G31810	0.745	AP2/ERF domain
AT5G18290	SIP1;2	0.76	Major intrinsic protein
AT2G20670	AT2G20670	0.784
AT2G31460	AT2G31460	0.795	Acetolactate synthase, small subunit, C-terminal
AT1G58190	RLP9	0.806	Lipase, GDSL
AT1G19380	AT1G19380	0.807	Protein of unknown function DUF1195
AT4G15530	PPDK	0.808	AP2/ERF domain
AT4G38470	AT4G38470	0.813	Serine-threonine / tyrosine-protein kinase catalytic domain
AT4G29950	AT4G29950	0.821	Rab-GTPase-TBC domain
AT5G28050	AT5G28050	0.829	CMP / dCMP deaminase, zinc-binding
AT5G20250	DIN10	0.834	Raffinose synthase
AT1G18270	AT1G18270	0.853	Ketose-bisphosphate aldolase, class-II
AT5G26740	AT5G26740	0.861	Organic solute transporter Ost-alpha
AT3G22060	AT3G22060	0.87	Heat shock factor (HSF)-type, DNA-binding
AT2G43400	ETFQO	0.876	Protein of unknown function DUF581
AT3G53620	PPa4	0.879	Late embryogenesis abundant protein, LEA-14
AT5G58650	PSY1	0.88	Polyketide cyclase / dehydrase
AT1G70700	TIFY7	0.892	Alpha / beta hydrolase, N-terminal
AT5G24270	SOS3	0.893	EF-hand-like domain
AT5G16370	AAE5	0.905	AMP-dependent synthetase / ligase
AT4G25580	AT4G25580	0.909	CAP160
AT1G68440	AT1G68440	0.919	AP2/ERF domain
AT2G29680	CDC6	0.936	Protein of unknown function DUF313
AT1G11380	AT1G11380	0.946	Uncharacterised protein family Cys-rich
AT5G61600	ERF104	0.946	AP2/ERF domain
AT4G24230	ACBP3	0.954	Acyl-CoA-binding protein, ACBP
AT5G01810	CIPK15	0.957	Protein kinase, catalytic domain
AT4G39070	AT4G39070	0.96	Zinc finger, B-box
AT2G14170	ALDH6B2	0.977	ATPase, AAA-type, core
AT3G57520	SIP2	1.003	Phloem protein 2-like
AT4G17460	HAT1	1.011
AT5G38710	AT5G38710	1.015	Proline dehydrogenase
AT1G22400	UGT85A1	1.024	UDP-glucuronosyl / UDP-glycosyltransferase
AT1G12240	ATBETAFRUCT4	1.026	Glycosyl hydrolase family 32, N-terminal
AT1G67980	CCOAMT	1.031
AT1G02650	AT1G02650	1.044
AT5G07440	GDH2	1.044	Glutamate / phenylalanine / leucine / valine dehydrogenase, C-terminal
AT3G30775	ERD5	1.045	Glycoside hydrolase, family 16
AT3G48360	BT2	1.048	Oxoglutarate / iron-dependent dioxygenase
AT4G36850	AT4G36850	1.049
AT5G56550	OXS3	1.05	Oxidative stress 3
AT1G01190	CYP78A8	1.053	Cytochrome P450
AT5G27920	AT5G27920	1.068
AT5G08350	AT5G08350	1.08	GRAM
AT5G05440	PYL5	1.106
AT3G55646	AT3G55646	1.111	Raffinose synthase
AT1G10070	BCAT-2	1.117	Aminotransferase, class IV
AT3G06850	BCE2	1.141	Protein phosphatase 2C (PP2C)-like
AT1G30720	AT1G30720	1.154	FAD linked oxidase, N-terminal
AT5G61440	ACHT5	1.179	Thioredoxin domain
AT3G54880	AT3G54880	1.184
AT1G19530	AT1G19530	1.206
AT5G23360	AT5G23360	1.258	GRAM
AT1G25400	AT1G25400	1.283
AT1G78450	AT1G78450	1.322	Glyceraldehyde 3-phosphate dehydrogenase, NAD(P) binding domain
AT1G08630	THA1	1.324	Aromatic amino acid beta-eliminating lyase / threonine aldolase
AT5G44973	AT5G44973	1.345	defensin-like protein 285
AT4G37610	BT5	1.367	Zinc finger, TAZ-type
AT3G49620	DIN11	1.407	Inorganic pyrophosphatase
AT3G61060	PP2-A13	1.46	AUX /IAA protein
AT4G37220	AT4G37220	1.558	Cold acclimation WCOR413
AT4G26300	AT4G26288	1.568	Arginyl tRNA synthetase N-terminal domain
AT5G44585	AT5G44585	1.605
AT4G31180	AT4G31180	1.697	Aminoacyl-tRNA synthetase, class II (D/K/N)
AT3G62950	AT3G62950	1.756
AT4G26290	AT4G26290	2.031
AT1G15040	AT1G15040	2.178	Peptidase C26
AT4G02230	AT4G02230	2.201	Ribosomal protein L19 / L19 e domain
AT5G41080	GDPD2	2.208	glycerophosphodiester phosphodiesterase
AT4G26260	MIOX4	2.91	Inositol oxygenase

## Sheet: Defence-related DEGs
Supplemental Table S2B: 143 defence-related DEGs between Col-0 and ibi1-1 plants, which are unique for the BABA + Hpa condition.
gene annotation	name	expression ratio: log2(Col-0/ibi1-1)	gene cluster (see Figure 2C)	gene description
AT1G78070	AT1G78070	-2.705	2	SOUL haem-binding protein
AT3G63060	EDL3	-2.464	2	AAA-type ATPase, N-terminal domain
AT5G59220	HAI1	-2.412	2	Protein phosphatase 2C (PP2C)-like
AT1G60190	AT1G60190	-2.249	2	AP2/ERF domain
AT3G11410	PP2CA	-2.159	2	Zinc / iron permease
AT1G24580	AT1G24580	-2.111	2	Zinc finger, RING-type
AT4G27657	AT4G27657	-2.103	2
AT1G11210	AT1G11210	-2.035	2	Protein of unknown function DUF761, plant
AT5G03210	AT5G03210	-1.995	2
AT1G07430	HAI2	-1.98	2	Protein phosphatase 2C (PP2C)-like
AT1G52890	NAC019	-1.875	2	No apical meristem (NAM) protein
AT1G69260	AFP1	-1.866	2	X8
AT1G56600	GolS2	-1.806	2	Leucine-rich repeat
AT1G80130	AT1G80130	-1.785	2	Phosphoribulokinase / uridine kinase
AT4G25490	CBF1	-1.754	2	AP2/ERF domain
AT3G44990	XTR8	-1.68	2	Zinc finger, TAZ-type
AT4G25470	CBF2	-1.67	2	AP2/ERF domain
AT1G77450	NAC032	-1.65	2	WD40 repeat
AT3G14440	NCED3	-1.609	2	AP2/ERF domain
AT3G24520	HSFC1	-1.601	2	Proline dehydrogenase
AT3G62090	PIL2	-1.589	2	Glutaredoxin
AT3G12750	ZIP1	-1.522	2	DnaJ domain
AT2G42530	COR15B	-1.42	2	Electron transfer flavoprotein-ubiquinone oxidoreductase
AT5G15948	CPuORF10	-1.42	2	S-adenosyl-l-methionine decarboxylase leader peptide
AT4G16750	AT4G16750	-1.372	2	Homeodomain
AT2G35700	ERF38	-1.334	2
AT2G28500	LBD11	-1.318	2	CDC6, C-terminal domain
AT4G26080	ABI1	-1.317	2	Protein phosphatase 2C (PP2C)-like
AT2G18969	AT2G18969	-1.299	2	Protein of unknown function DUF506, plant
AT1G64380	AT1G64380	-1.282	2	Glycoside hydrolase, family 9
AT1G45249	ABF2	-1.275	2	Basic-leucine zipper domain
AT5G47640	NF-YB2	-1.253	2	Transcription factor CBF NF-Y
AT1G64390	GH9C2	-1.241	2	O-methyltransferase, family 3
AT3G19580	ZF2	-1.239	2	Gnk2-homologous domain
AT4G34000	ABF3	-1.232	2	Basic-leucine zipper domain
AT1G53170	ERF8	-1.227	2	AP2/ERF domain
AT1G56170	NF-YC2	-1.207	2	Glycosyl transferase, family 8
AT1G20450	ERD10	-1.192	2	Dehydrin
AT1G02390	GPAT2	-1.165	2	Phospholipid / glycerol acyltransferase
AT2G40475	AT2G40475	-1.144	2	Expansin, cellulose-binding-like domain
AT2G40610	EXPA8	-1.143	2	Remorin, C-terminal
AT1G79530	GAPCP-1	-1.119	2
AT2G20835	AT2G20835	-1.085	2	Auxin responsive SAUR protein
AT5G16200	AT5G16200	-1.065	2
AT1G53490	AT1G53490	-1.063	2
AT1G77200	AT1G77200	-1.059	2	No apical meristem (NAM) protein
AT5G63790	NAC102	-1.05	2	No apical meristem (NAM) protein
AT3G15210	ERF4	-1.044	2	Protein kinase, catalytic domain
AT2G41870	AT2G41870	-1.036	2
AT2G01150	RHA2B	-1.021	2	RNA recognition motif domain
AT5G66460	AT5G66460	-0.995	2	Glycoside hydrolase, family 5
AT3G54200	AT3G54200	-0.988	2	Peptidase A1
AT1G58520	RXW8	-0.983	2	Armadillo
AT5G64060	NAC103	-0.979	2	No apical meristem (NAM) protein
AT1G55760	AT1G55760	-0.969	2	Transcription factor CBF NF-Y
AT2G22500	UCP5	-0.958	2	Lateral organ boundaries, LOB
AT3G54400	AT3G54400	-0.956	2	Domain of unknown function DUF4050
AT3G05936	AT3G05936	-0.95	2	Biotin / lipoyl attachement
AT1G69295	PDCB4	-0.932	2	Tify
AT4G30960	SIP3	-0.924	2	Protein kinase, catalytic domain
AT5G26230	AT5G26230	-0.921	2	membrane-associated kinase regulator
AT1G73480	AT1G73480	-0.906	2	Multicopper oxidase, type 1
AT5G67280	RLK	-0.896	2	Protein kinase, catalytic domain
AT1G49450	AT1G49450	-0.881	2	WD40 repeat
AT1G01470	LEA14	-0.871	2	Late embryogenesis abundant protein, LEA-14
AT5G15190	AT5G15190	-0.791	2
AT1G55265	AT1G55265	-0.779	2	BTB / POZ
AT3G05690	NF-YA2	-0.762	2
AT1G44100	AAP5	-0.761	2	Amino acid transporter, transmembrane
AT5G19730	AT5G19730	-0.754	2	Pectinesterase, catalytic
AT2G21210	AT2G21210	-0.734	2
AT4G24410	AT4G24410	-0.727	2
AT5G08130	BIM1	-0.727	2	Myc-type, basic helix-loop-helix (bHLH) domain
AT1G68550	AT1G68550	-0.702	2	Protein of unknown function DUF1675
AT3G61830	ARF18	-0.67	2	Myc-type, basic helix-loop-helix (bHLH) domain
AT5G21930	PAA2	0.557	1	Heavy metal-associated domain, HMA
AT5G62540	UBC3	0.603	1	Ubiquitin-conjugating enzyme, E2
AT5G16810	AT5G16810	0.621	1
AT3G18773	AT3G18773	0.626	1	Zinc finger, RING-type
AT2G44670	AT2G44670	0.63	1	CCAAT-binding transcription factor, subunit B
AT1G76160	sks5	0.632	1	AP2/ERF domain
AT4G28290	AT4G28290	0.66	1
AT5G24800	BZIP9	0.663	1	Basic-leucine zipper domain
AT1G80380	AT1G80380	0.692	1	Zinc finger, RING-type
AT1G43670	AT1G43670	0.706	1	Fructose-1,6-bisphosphatase class 1 / Sedoheptulose-1,7,-bisphosphatase
AT2G03640	AT2G03640	0.712	1	Multi antimicrobial extrusion protein
AT5G04310	AT5G04310	0.736	1	Pectate lyase / Amb allergen
AT1G02660	AT1G02660	0.738	1	Lipase, class 3
AT2G31810	AT2G31810	0.745	1	AP2/ERF domain
AT5G18290	SIP1;2	0.76	1	Major intrinsic protein
AT2G20670	AT2G20670	0.784	1
AT2G31460	AT2G31460	0.795	1	Acetolactate synthase, small subunit, C-terminal
AT1G58190	RLP9	0.806	1	Lipase, GDSL
AT1G19380	AT1G19380	0.807	1	Protein of unknown function DUF1195
AT4G15530	PPDK	0.808	1	AP2/ERF domain
AT4G38470	AT4G38470	0.813	1	Serine-threonine / tyrosine-protein kinase catalytic domain
AT4G29950	AT4G29950	0.821	1	Rab-GTPase-TBC domain
AT5G28050	AT5G28050	0.829	1	CMP / dCMP deaminase, zinc-binding
AT5G20250	DIN10	0.834	1	Raffinose synthase
AT1G18270	AT1G18270	0.853	1	Ketose-bisphosphate aldolase, class-II
AT5G26740	AT5G26740	0.861	1	Organic solute transporter Ost-alpha
AT2G43400	ETFQO	0.876	1	Protein of unknown function DUF581
AT3G53620	PPa4	0.879	1	Late embryogenesis abundant protein, LEA-14
AT5G58650	PSY1	0.88	1	Polyketide cyclase / dehydrase
AT1G70700	TIFY7	0.892	1	Alpha / beta hydrolase, N-terminal
AT5G24270	SOS3	0.893	1	EF-hand-like domain
AT4G25580	AT4G25580	0.909	1	CAP160
AT1G68440	AT1G68440	0.919	1	AP2/ERF domain
AT5G61600	ERF104	0.946	1	AP2/ERF domain
AT5G01810	CIPK15	0.957	1	Protein kinase, catalytic domain
AT4G39070	AT4G39070	0.96	1	Zinc finger, B-box
AT2G14170	ALDH6B2	0.977	1	ATPase, AAA-type, core
AT3G57520	SIP2	1.003	1	Phloem protein 2-like
AT4G17460	HAT1	1.011	1
AT5G38710	AT5G38710	1.015	1	Proline dehydrogenase
AT1G12240	ATBETAFRUCT4	1.026	1	Glycosyl hydrolase family 32, N-terminal
AT1G67980	CCOAMT	1.031	1
AT1G02650	AT1G02650	1.044	1
AT5G07440	GDH2	1.044	1	Glutamate / phenylalanine / leucine / valine dehydrogenase, C-terminal
AT3G30775	ERD5	1.045	1	Glycoside hydrolase, family 16
AT4G36850	AT4G36850	1.049	1
AT5G56550	OXS3	1.05	1	Oxidative stress 3
AT1G01190	CYP78A8	1.053	1	Cytochrome P450
AT5G27920	AT5G27920	1.068	1
AT5G08350	AT5G08350	1.08	1	GRAM
AT5G05440	PYL5	1.106	1
AT3G55646	AT3G55646	1.111	1	Raffinose synthase
AT3G06850	BCE2	1.141	1	Protein phosphatase 2C (PP2C)-like
AT5G61440	ACHT5	1.179	1	Thioredoxin domain
AT3G54880	AT3G54880	1.184	1
AT1G19530	AT1G19530	1.206	1
AT5G23360	AT5G23360	1.258	1	GRAM
AT1G78450	AT1G78450	1.322	1	Glyceraldehyde 3-phosphate dehydrogenase, NAD(P) binding domain
AT5G44973	AT5G44973	1.345	1	defensin-like protein 285
AT4G37610	BT5	1.367	1	Zinc finger, TAZ-type
AT3G49620	DIN11	1.407	1	Inorganic pyrophosphatase
AT4G37220	AT4G37220	1.558	1	Cold acclimation WCOR413
AT4G26300	AT4G26288	1.568	1	Arginyl tRNA synthetase N-terminal domain
AT5G44585	AT5G44585	1.605	1
AT3G62950	AT3G62950	1.756	1
AT1G15040	AT1G15040	2.178	1	Peptidase C26
AT5G41080	GDPD2	2.208	1	glycerophosphodiester phosphodiesterase
AT4G26260	MIOX4	2.91	1	Inositol oxygenase

## Sheet: Stress-related DEGs
Supplemental Table S2C: 136 stress-related DEGs between Col-0 and ibi1-1 plants, which are unique for the BABA + mock condition.
gene annotation	name	expression ratio: log2(Col-0/ibi1-1)	gene description
AT5G62480	GSTU9	-3.818	Glutathione S-transferase, C-terminal
AT2G04070	AT2G04070	-2.994	Multi antimicrobial extrusion protein
AT5G54370	AT5G54370	-2.765
AT3G28510	AT3G28510	-2.623	ATPase, AAA-type, core
AT5G06640	AT5G06640	-2.622	Extensin repeat
AT3G11340	AT3G11340	-2.617
AT4G08780	AT4G08780	-2.588	Haem peroxidase, plant
AT1G29020	AT1G29020	-2.502
AT1G34050	AT1G34050	-2.348	Ankyrin repeat-containing domain
AT5G26300	AT5G26300	-2.244	MATH
AT5G40000	AT5G40000	-2.241	ATPase, AAA-type, core
AT3G01420	DOX1	-2.238	Haem peroxidase, animal
AT2G34500	CYP710A1	-2.087	Cytochrome P450
AT5G59680	AT5G59680	-2.06	Protein kinase, catalytic domain
AT5G41040	AT5G41040	-1.989	Transferase
AT1G54950	AT1G54950	-1.956
AT2G38823	AT2G38823	-1.94
AT5G04950	NAS1	-1.924	Nicotianamine synthase
AT2G47000	ABCB4	-1.893	ABC transporter, transmembrane domain
AT5G42830	AT5G42830	-1.86	Transferase
AT4G08770	AT4G08770	-1.835	Haem peroxidase, plant
AT4G21250	AT4G21250	-1.824	Transmembrane protein TauE like
AT2G35770	scpl28	-1.783	Peptidase S10, serine carboxypeptidase
AT2G23830	AT2G23830	-1.764	Major sperm protein
AT5G37690	AT5G37690	-1.762	Lipase, GDSL
AT2G39510	AT2G39510	-1.761
AT5G51440	AT5G51440	-1.744	Alpha crystallin
AT2G28160	FRU	-1.732	Myc-type, basic helix-loop-helix (bHLH) domain
AT3G54520	AT3G54520	-1.727
AT5G23020	IMS2	-1.685	Pyruvate carboxyltransferase
AT3G54770	AT3G54770	-1.675	RNA recognition motif domain
AT2G37800	AT2G37800	-1.661	DC1
AT3G19430	AT3G19430	-1.564
AT2G15780	AT2G15780	-1.56	Plastocyanin-like
AT3G55090	AT3G55090	-1.542	ABC transporter-like
AT1G31770	ABCG14	-1.493	ABC transporter-like
AT3G50400	AT3G50400	-1.457	Lipase, GDSL
AT4G31910	AT4G31910	-1.43	Transferase
AT1G70260	AT1G70260	-1.423
AT3G09440	AT3G09440	-1.402	Heat shock protein 70 family
AT1G22880	CEL5	-1.342	Glycoside hydrolase, family 9
AT5G07475	AT5G07475	-1.329	Plastocyanin-like
AT4G16260	AT4G16260	-1.32	Glycoside hydrolase, family 17
AT5G04120	AT5G04120	-1.303	Histidine phosphatase superfamily, clade-1
AT2G47540	AT2G47540	-1.27	Pollen Ole e 1 allergen
AT5G07390	RBOHA	-1.254	FAD-binding 8
AT4G03320	tic20-IV	-1.242	Tic20-like protein
AT4G00700	AT4G00700	-1.232	C2 calcium-dependent membrane targeting
AT1G13830	AT1G13830	-1.217	X8
AT3G48920	MYB45	-1.187	SANT
AT5G16930	AT5G16930	-1.177	ATPase, AAA-type, core
AT1G48670	AT1G48670	-1.176
AT3G51350	AT3G51350	-1.125	Peptidase A1
AT4G18360	AT4G18360	-1.098	FMN-dependent dehydrogenase
AT1G67810	SUFE2	-1.086	Fe-S metabolism associated domain, SufE-like
AT1G30510	RFNR2	-1.075
AT2G27840	HDT4	-1.075
AT1G45201	TLL1	-1.065	Lipase, class 3
AT1G27030	AT1G27030	-1.044	Domain of unknown function DUF1338
AT5G20160	AT5G20160	-1.041	Ribosomal protein L7Ae
AT2G19670	PRMT1A	-1.02	Methyltransferase domain
AT1G05060	AT1G05060	-1.018
AT5G51810	GA20OX2	-1.011
AT1G18250	ATLP-1	-1.005
AT1G64710	AT1G64710	-1.001	Alcohol dehydrogenase, C-terminal
AT5G09590	MTHSC70-2	-0.981	Heat shock protein 70 family
AT5G09420	TOC64-V	-0.967	Amidase
AT5G47910	RBOHD	-0.961	FAD-binding 8
AT1G79150	AT1G79150	-0.96	CCAAT-binding factor
AT1G60050	AT1G60050	-0.953
AT4G31840	ENODL15	-0.906	Plastocyanin-like
AT3G52580	AT3G52580	-0.904	Ribosomal protein S11
AT3G14200	AT3G14200	-0.892	DnaJ domain
AT3G55510	RBL	-0.871	Nucleolar complex protein 2
AT3G52930	AT3G52930	-0.858	Fructose-bisphosphate aldolase, class-I
AT5G63850	AAP4	-0.855	Amino acid transporter, transmembrane
AT1G80540	AT1G80540	-0.853
AT3G52030	AT3G52040	-0.81	F-box domain, cyclin-like
AT5G56350	AT5G56350	-0.801	Pyruvate kinase, barrel
AT5G22650	HD2B	-0.798	Histone deacetylase 2B
AT5G47060	AT5G47060	-0.794	Protein of unknown function DUF581
AT2G42740	RPL16A	-0.792	Ribosomal protein L5
AT2G31270	CDT1A	-0.743	CDT1 Geminin-binding domain-like
AT4G25320	AT4G25320	-0.728	Domain of unknown function DUF296
AT3G53890	AT3G53890	-0.708	Ribosomal protein S21e
AT1G03860	PHB2	-0.639	Band 7 protein
AT1G22840	CYTC-1	-0.608	Cytochrome c, class I
AT1G80750	AT1G80750	-0.586	Ribosomal protein L30, N-terminal
AT2G17560	HMGB4	-0.559	High mobility group (HMG) box domain
AT5G06360	AT5G06360	-0.559	Ribosomal protein S8e
AT5G19660	S1P	0.488	Peptidase S8
AT5G63620	AT5G63620	0.513	Alcohol dehydrogenase, C-terminal
AT5G47040	LON2	0.522	Peptidase S16, lon N-terminal
AT1G16720	HCF173	0.533	NADH:ubiquinone oxidoreductase intermediate-associated protein 30
AT4G27450	AT4G27450	0.57	Domain of unknown function DUF3700
AT1G03100	AT1G03100	0.582
AT5G15410	DND1	0.609	Cyclic nucleotide-binding domain
AT3G60130	BGLU16	0.621	Glycoside hydrolase, family 1
AT2G02710	PLPB	0.649	PAS/LOV protein B
AT2G18700	TPS11	0.649	Glycosyl transferase, family 20
AT5G63020	AT5G63020	0.652
AT1G06570	PDS1	0.657
AT3G56930	AT3G56930	0.662	Zinc finger, DHHC-type, palmitoyltransferase
AT3G06080	AT3G06080	0.679	PMR5 N-terminal domain
AT5G60260	AT5G60260	0.683
AT5G11070	AT5G11070	0.687
AT5G57655	AT5G57655	0.703	Xylose isomerase-like, TIM barrel domain
AT5G20230	BCB	0.728	Plastocyanin-like
AT4G28040	AT4G28040	0.734
AT3G29575	AFP3	0.749	Protein of unknown function DUF1675
AT3G57770	AT3G57770	0.767	Protein kinase, catalytic domain
AT1G07040	AT1G07040	0.768	Domain of unknown function DUF1338
AT3G16130	ROPGEF13	0.805	Plant specific Rop nucleotide exchanger, PRONE
AT5G60380	AT5G60380	0.828	Domain of unknown function DUF239
AT2G38870	AT2G38870	0.829	Proteinase inhibitor I13, potato inhibitor I
AT1G21400	AT1G21400	0.859	Dehydrogenase, E1 component
AT5G44572	AT5G44572	0.859
AT5G56100	AT5G56100	0.931
AT5G16090	AT5G16090	0.961
AT2G44900	ARABIDILLO-1	0.985	Armadillo
AT3G45300	IVD	1.018	Acyl-CoA oxidase
AT3G15440	AT3G15440	1.025
AT2G05540	AT2G05540	1.046	Glycine rich protein
AT3G48390	AT3G48390	1.071	Initiation factor eIF-4 gamma, MA3
AT3G43850	AT3G43850	1.088
AT1G72060	AT1G72060	1.117	Proteinase inhibitor I20, Pin2
AT1G65845	AT1G65845	1.193
AT4G36670	AT4G36670	1.199	General substrate transporter
AT5G05965	AT5G05965	1.254
AT2G25470	RLP21	1.284	Leucine-rich repeat
AT4G15700	AT4G15700	1.4
AT4G15670	AT4G15670	1.548
AT1G19610	PDF1.4	1.916	Gamma thionin
AT4G15680	AT4G15680	2.135
AT4G15660	AT4G15660	2.365
AT4G12490	AT4G12490	4.022	Bifunctional inhibitor
