# Supplementary material for: The IBI1 Receptor of β-Aminobutyric Acid Interacts with VOZ Transcription Factors to Regulate Abscisic Acid Signaling and Callose-Associated Defense
Source: Mol Plant. 2020 Oct 5;13(10):1455–69. doi: 10.1016/j.molp.2020.07.010 (PMC7550849; doi:10.1016/j.molp.2020.07.010)
Supplement: Supplemental Table 4. List of DNA Primers Used for qRT–PCR, Cloning, and Genotyping [file mmc5.xlsx]

## Sheet: Primers
Supplemental Table S4. List of DNA primers used for RT-qPCR, cloning and genotyping
Primer name	Primer sequence (5'-3')
RT-qPCR
AFP1 qPCR Fwd	GTCTCCGAGTTGGAAACTAAAGCG
AFP1 qPCR Rev	TGTTGTGGCTGTGTAGTTGATGG
CBF4 qPCR Fwd	TTGGCGGCTTCGTATTCCTGAG
CBF4 qPCR Rev	AAACGCCATTGCAGCTTCAGAC
EDL3 qPCR Fwd	TGGCTGATTCCGCTTTCATCGG
EDL3 qPCR Rev	TTCCGTCACTGTTGTCGTCGTC
GAPDH qPCR Fwd	GCCATCCCTCAATGGAAAATT
GAPDH qPCR Rev	GAGACATCAACGGTTGGAACA
GolS2 qPCR Fwd	GCTGGTGCTAAACCTTGGAGATTC
GolS2 qPCR Rev	TCCCACCATTTCTTGACCAGCATC
HAI1 qPCR Fwd	ATGGCCATGGCTGTTCCCATGTAG
HAI1 qPCR Rev	TCCCAGTCAGCATCAGCTTCAAAC
HAI2 qPCR Fwd	AGATGCGGTTGCGTTACATCCG
HAI2 qPCR Rev	TTACACCTAGCCGCAACGTGAG
NAC019 qPCR Fwd	TCTAACCCAAACCGCATCTCGTC
NAC019 qPCR Rev	AGTATCCGCAAGACCGTGGAAC
NahG qPCR Fwd	GAGGACGTGTGGTTCGAATG
NahG qPCR Rev	CTCGTATAACTCGCCGGTCT
PP2CA qPCR Fwd	TCCTCTCTCCGTAGATCACAAGCC
PP2CA qPCR Rev	ACTCCAAGAACCCTAGCTCCATCC
PR1 qPCR Fwd	GTCTCCGCCGTGAACATG
PR1 qPCR Rev	CGTCTTCGCAGCGTAGTTGT
SAND qPCR Fwd	AACTCTATGCAGCATTTGATCCACT
SAND qPCR Rev	TGATTGCATATCTTTATCGCCATC
UBC qPCR Fwd	CTGCGACTCAGGGAATCTTCTAA
UBC qPCR Rev	TTGTGCCATTGAATTGAACCC
VOZ1 qPCR Fwd	GCTCCAGAGCTCTTTGATCTCACG
VOZ1 qPCR Rev	TTTCTGTTCCCGCTCTCAAAGGC
VOZ2 qPCR Fwd	TTCTCCTGCGGCTTTGAGGATG
VOZ2 qPCR Rev	TAATGGAGTTGCTGGCCATGTG
Cloning
IBI1 (+STOP) TOPO cloning Rev	TTAGGGTGAAAGCCTTTGAGGG
IBI1 (-STOP) TOPO cloning Rev	GGGTGAAAGCCTTTGAGGGTC
IBI1 TOPO cloning Fwd	CACCATGTCGTCGGAATCTGAAATCC
M13 Fwd	GTTGTAAAACGACGGCCAGTC
M13 Rev	CCAGGAAACAGCTATGACCATG
VOZ2 (+STOP) TOPO cloning Rev	TCACTCCTTACGACCTTTGGTTG
VOZ2 (-STOP) TOPO cloning Rev	CTCCTTACGACCTTTGGTTGG
VOZ2 TOPO cloning Fwd	CACCATGTCAAACCACCCG
Genotyping
IBI1 / ibi1-1 genotyping common Rev	AACCTGCTGCGTAGTTCCCGTCAG
IBI1 WT genotyping Fwd	GGATCCGAAAGCCGGGAAGTTG
ibi1-1 genotyping Fwd	GGATCCGAAAGCCGGGAAGTTA
LBb1.3	ATTTTGCCGATTTCGGAAC
voz1-2 LP	CTCACTCTCCAGAACCGTGAG
voz1-2 RP	AGAACCGTGTTGATGATTTGC
voz2-2 LP	CTCTTGTCGTCTGCTGTCTCC
voz2-2 RP	AAGTGTGCACTATGGGATTGC
NahG Fwd	CTGCCGCTACTCCCATATCCA
NahG Rev	TCGGCTTCGGCTCGCTAC
